# Supplementary material for: A circuit mechanism linking past and future learning through shifts in perception
Source: Sci Adv. 2023 Mar 24;9(12):eadd3403. doi: 10.1126/sciadv.add3403 (PMC10038338; doi:10.1126/sciadv.add3403)
Supplement: Supplementary file 2 — Movie S1 [file sciadv.add3403_movie_s1.zip]

Archive with 1 entries (1 files):
- add3403_Movie_S1.mp4
